# Supplementary material for: Systems consolidation induces multiple memory engrams for a flexible recall strategy in observational fear memory in male mice
Source: Nat Commun. 2023 Jul 5;14:3976. doi: 10.1038/s41467-023-39718-5 (PMC10322999; doi:10.1038/s41467-023-39718-5)
Supplement: Supplementary file 4 — Source Data [file 41467_2023_39718_MOESM4_ESM.xlsx]

## Sheet: Fig. 1b
Fig. 1b
Time Point	Treatment	Recall Test Freezing (%)
Recent	Non-Shock	2.61167
Recent	Non-Shock	4.36917
Recent	Non-Shock	2.0425
Recent	Non-Shock	0.874167
Recent	Non-Shock	1.455
Recent	Non-Shock	0.992917
Recent	Non-Shock	1.0075
Recent	Non-Shock	2.00833
Recent	Non-Shock	0.3325
Recent	Non-Shock	5.65458
Recent	Obs CFC	9.00917
Recent	Obs CFC	6.44875
Recent	Obs CFC	7.90792
Recent	Obs CFC	3.40708
Recent	Obs CFC	7.28875
Recent	Obs CFC	16.3371
Recent	Obs CFC	8.00708
Recent	Obs CFC	2.64708
Recent	Obs CFC	7.63542
Recent	Obs CFC	7.00417
Remote	Non-Shock	4.02708
Remote	Non-Shock	3.01167
Remote	Non-Shock	3.34208
Remote	Non-Shock	1.67042
Remote	Non-Shock	6.65542
Remote	Non-Shock	2.00167
Remote	Non-Shock	1.6625
Remote	Non-Shock	1.00292
Remote	Non-Shock	2.9925
Remote	Non-Shock	0.3375
Remote	Obs CFC	26.3242
Remote	Obs CFC	22.1125
Remote	Obs CFC	6.65833
Remote	Obs CFC	3.65708
Remote	Obs CFC	14.4887
Remote	Obs CFC	3.32208
Remote	Obs CFC	5.31
Remote	Obs CFC	23.6529
Remote	Obs CFC	6.32125
Remote	Obs CFC	6.99042

## Sheet: Fig. 1c
Fig. 1c
Recall Test Freezing (%)	Observational CFC Freezing (%)
2.61167	1.92625
4.36917	2.58167
2.0425	0.634583
0.874167	0.000416667
1.455	1.92917
0.992917	1.29417
1.0075	0.660417
2.00833	1.26417
0.3325	1.29667
5.65458	0.654583
9.00917	16.2479
6.44875	20.5608
7.90792	36.3987
3.40708	19.4812
7.28875	22.2375
16.3371	16.8817
8.00708	12.3633
2.64708	7.58833
7.63542	23.7971
7.00417	44.5363

## Sheet: Fig. 1d
Fig. 1d
Recall Test Freezing (%)	Observational CFC Freezing (%)
4.02708	0.652083
3.01167	2.0025
3.34208	1.88417
1.67042	0.629583
6.65542	0.000416667
2.00167	0.655
1.6625	0.6325
1.00292	1.9325
2.9925	1.26
0.3375	1.25417
26.3242	44.1646
22.1125	35.4708
6.65833	55.6767
3.65708	23.1733
14.4887	22.4537
3.32208	18.8529
5.31	30.3929
23.6529	53.1525
6.32125	23.2413
6.99042	18.0254

## Sheet: Fig. 1e
Fig. 1e
Time Point	Freezing (%); 0-1 min	Freezing (%); 1-2 min	Freezing (%); 2-3 min	Freezing (%); 3-4 min
Recent	11.3	8.58833	5.885	10.2633
Recent	1.16167	3.33833	6.155	15.14
Recent	5.93833	6.89167	8.955	9.84667
Recent	0.981667	5.49333	5.32833	1.825
Recent	10.02	4.67333	7.16	7.30167
Recent	22.1533	21.8783	13.355	7.96167
Recent	4.055	6.64667	7.975	13.3517
Recent	1.34667	1.32333	5.305	2.61333
Recent	5.335	5.32833	5.29667	14.5817
Recent	1.315	13.3733	4.80667	8.52167
Remote	22.6683	41.3233	29.3133	11.995
Remote	15.3167	27.5033	24.305	21.325
Remote	9.31833	7.99833	3.98833	5.32833
Remote	6.65167	1.32333	2.65667	3.99667
Remote	21.2983	21.2683	9.91833	5.47
Remote	3.98667	1.33333	2.65167	5.31667
Remote	1.33	5.335	9.29	5.285
Remote	53.3467	9.32	9.30667	22.6383
Remote	15.95	4	4.00833	1.32667
Remote	3.94333	8.015	4.01833	11.985

## Sheet: Fig. 1g
Fig. 1g
Time Point	Treatment	Recall Test Freezing (%)
Recent	Non-Shock	1.00333
Recent	Non-Shock	2.005
Recent	Non-Shock	0.995833
Recent	Non-Shock	1.67375
Recent	Non-Shock	1.3425
Recent	Non-Shock	1.68042
Recent	Non-Shock	0.330417
Recent	Non-Shock	1.34333
Recent	Non-Shock	2.6725
Recent	Obs CFC	1.32375
Recent	Obs CFC	2.00042
Recent	Obs CFC	0.666667
Recent	Obs CFC	2.01083
Recent	Obs CFC	2.64125
Recent	Obs CFC	3.33042
Recent	Obs CFC	3.6625
Recent	Obs CFC	0.9925
Recent	Obs CFC	0.667917
Recent	Obs CFC	4.325
Remote	Non-Shock	6.92542
Remote	Non-Shock	4.64875
Remote	Non-Shock	1.34125
Remote	Non-Shock	7.27833
Remote	Non-Shock	5.5325
Remote	Non-Shock	4.3175
Remote	Non-Shock	0.577083
Remote	Non-Shock	0.586667
Remote	Non-Shock	2.34458
Remote	Non-Shock	2.32875
Remote	Obs CFC	5.6875
Remote	Obs CFC	2.03625
Remote	Obs CFC	3.20875
Remote	Obs CFC	0.287917
Remote	Obs CFC	5.5425
Remote	Obs CFC	3.30125
Remote	Obs CFC	0.657917
Remote	Obs CFC	0.293333
Remote	Obs CFC	0.4975
Remote	Obs CFC	0

## Sheet: Fig. 1i
Fig. 1i
Time Point	Treatment	Recall Test Freezing (%)
Recent	Non-Shock	0.665417
Recent	Non-Shock	1.33375
Recent	Non-Shock	0.9975
Recent	Non-Shock	0.581667
Recent	Non-Shock	0.7525
Recent	Non-Shock	0.750417
Recent	Non-Shock	0
Recent	Non-Shock	0.914583
Recent	Non-Shock	1.37208
Recent	Non-Shock	2.615
Recent	Obs CFC	0
Recent	Obs CFC	1.54208
Recent	Obs CFC	0
Recent	Obs CFC	0
Recent	Obs CFC	0.665833
Recent	Obs CFC	1.165
Recent	Obs CFC	0.874167
Recent	Obs CFC	1.45792
Recent	Obs CFC	1.45833
Recent	Obs CFC	2.99667
Remote	Non-Shock	2.59167
Remote	Non-Shock	0.493333
Remote	Non-Shock	0.416667
Remote	Non-Shock	2.03792
Remote	Non-Shock	1.99167
Remote	Non-Shock	0.880833
Remote	Non-Shock	1.86667
Remote	Non-Shock	1.8325
Remote	Non-Shock	1.54958
Remote	Obs CFC	14.4063
Remote	Obs CFC	5.295
Remote	Obs CFC	4.75083
Remote	Obs CFC	2.04417
Remote	Obs CFC	2.07167
Remote	Obs CFC	2.85792
Remote	Obs CFC	4.60208
Remote	Obs CFC	6.33833
Remote	Obs CFC	6.39792
Remote	Obs CFC	7.47833

## Sheet: Fig. 1k
Fig. 1k
Treatment	Recall Test Freezing (%)
Non-Shock	2.70042
Non-Shock	1.455
Non-Shock	2.04125
Non-Shock	0.58375
Non-Shock	1.16625
Non-Shock	0.959167
Non-Shock	1.57042
Non-Shock	2.33042
Non-Shock	3.20667
Non-Shock	2.91667
Obs CFC	0.584167
Obs CFC	2.91583
Obs CFC	0.29125
Obs CFC	0.875
Obs CFC	1.45875
Obs CFC	2.03833
Obs CFC	0.66375
Obs CFC	0.58
Obs CFC	1.74625
Obs CFC	0.292083

## Sheet: Fig. 1m
Fig. 1m
Treatment	Recall Test Freezing (%)
Non-Shock	1.33583
Non-Shock	4.97833
Non-Shock	5.99833
Non-Shock	1.67167
Non-Shock	1.34333
Non-Shock	2.24292
Non-Shock	1.25208
Non-Shock	0.8775
Non-Shock	0.41625
Non-Shock	0.872917
Obs CFC	1.67167
Obs CFC	1.33375
Obs CFC	0.000416667
Obs CFC	0.32875
Obs CFC	0.42125
Obs CFC	1.71208
Obs CFC	0.45125
Obs CFC	0.884167
Obs CFC	1.665

## Sheet: Fig. 1o - Left Panel
Fig. 1o - Left Panel
Treatment	Observer Chamber Freezing (%)	Demonstrator Chamber Freezing (%)
Non-shock	1.50959	1.0183
Non-shock	0.440942	0.894613
Non-shock	0.339543	1.32061
Non-shock	1.78361	0.963778
Non-shock	0.375578	1.73996
Non-shock	1.3614	1.14115
Non-shock	0.913872	1.5764
Non-shock	1.02574	1.44593
Non-shock	2.73169	1.17914
Non-shock	1.4431	1.4436
Obs CFC	6.76309	1.41264
Obs CFC	1.56957	1.33608
Obs CFC	3.68108	0.912283
Obs CFC	3.47346	0.909823
Obs CFC	4.47329	2.12771
Obs CFC	5.51321	1.62575
Obs CFC	2.27988	1.34656
Obs CFC	2.86893	0.670601
Obs CFC	4.76592	1.20886
Obs CFC	4.99415	1.56747

## Sheet: Fig. 1o - Right Panel
Fig. 1o - Right Panel
Treatment	Chamber Preference Score (s)
Non-shock	125.136
Non-shock	-6.172
Non-shock	248.19
Non-shock	69.186
Non-shock	291.86
Non-shock	279.866
Non-shock	194.106
Non-shock	-57.588
Non-shock	229.168
Non-shock	-42.25
Obs CFC	144.198
Obs CFC	67.974
Obs CFC	154.948
Obs CFC	-16.786
Obs CFC	49.934
Obs CFC	128.838
Obs CFC	229.974
Obs CFC	-4.522
Obs CFC	221.712
Obs CFC	118.296

[truncated: 42 more sheets: Fig. 1p - Left Panel, Fig. 1p - Right Panel, Fig. 2d, Fig. 2g, Fig. 2k, Fig. 3c, Fig. 3d, Fig. 3e, Fig. 3f, Fig. 3i, Fig. 3j, Fig. 4b, Fig. 4c, Fig. 4d, Fig. 4e, Fig. 4f, Fig. 4g, Fig. 4i, Fig. 5b, Fig. 5c …]
